# Supplementary material for: Three new rotundabaloghid mites (Acari, Uropodina) from Sabah (Malaysia)
Source: Zookeys. 2014 Oct 16;(447):35–45. doi: 10.3897/zookeys.447.8389 (PMC4205748; doi:10.3897/zookeys.447.8389)
Supplement: XML Treatment for Angulobaloghia rutra [file zookeys.447.8389-treatment1.xml]

<!DOCTYPE tp:taxon-treatment
  PUBLIC "-//TaxonX//DTD Taxonomic Treatment Publishing DTD v0 20100105//EN" "tax-treatment-NSO.dtd">
<tp:taxon-treatment xmlns:tp="http://www.plazi.org/taxpub"><tp:treatment-meta><kwd-group><label>Taxon classification</label><kwd><named-content content-type="kingdom">Animalia</named-content></kwd><kwd><named-content content-type="order">Mesostigmata</named-content></kwd><kwd><named-content content-type="family">Rotundabaloghiidae</named-content></kwd></kwd-group><mixed-citation publication-type="journal"><person-group><name><surname>Kontschán</surname><given-names>Jenő</given-names></name></person-group><article-title>Three new rotundabaloghid mites (<tp:taxon-name><tp:taxon-name-part taxon-name-part-type="subclass">Acari</tp:taxon-name-part></tp:taxon-name>, <tp:taxon-name><tp:taxon-name-part taxon-name-part-type="suborder">Uropodina</tp:taxon-name-part></tp:taxon-name>) from Sabah (Malaysia)</article-title><source>Zookeys</source><day>16</day><month>10</month><year>2014</year><volume>2014</volume><issue>447</issue><fpage>35</fpage><lpage>45</lpage><pub-id pub-id-type="doi">10.3897/zookeys.447.8389</pub-id></mixed-citation></tp:treatment-meta><tp:nomenclature><tp:taxon-name>
                        <tp:taxon-name-part taxon-name-part-type="genus">Angulobaloghia</tp:taxon-name-part>
                        <tp:taxon-name-part taxon-name-part-type="species">rutra</tp:taxon-name-part>
                        <object-id xmlns:xlink="http://www.w3.org/1999/xlink" content-type="zoobank" xlink:type="simple">http://zoobank.org/187F29BC-A971-4115-AC7D-D7BF52284382</object-id>
                    </tp:taxon-name><tp:taxon-status xmlns:xlink="http://www.w3.org/1999/xlink" xlink:type="simple">sp. n.</tp:taxon-status><xref ref-type="fig" rid="F1">Figs 1</xref><xref ref-type="fig" rid="F2">–10</xref></tp:nomenclature><tp:treatment-sec sec-type="Material examined"><title>Material examined.</title><p>Holotype: female. Sab-82/7. Malaysia: Sabah (Sandakan Residency): 15 milles (24 km) W de Sandakan: Sepilok: “Kabili-Sepilok Forest Reserve”, forêt près du “Pond” (étang formant la réserve d’eau pour Sepilok), tamisage de feuilles mortes et de bois pourri, Secondary Lowland Forest; 23.IV.1982; leg. B.Hauser (appareil Winkler-Moczarski à Sepilok). Paratypes: four females. Locality and date same as in holotype.</p></tp:treatment-sec><tp:treatment-sec sec-type="Diagnosis"><title>Diagnosis.</title><p>Genital shield of female with a long apical process and its surface covered by oval pits. Setae V7 and V8 smooth and needle-like, situated near end of pedofossae IV on small figlets. Setae on dorsal side of body pilose.</p></tp:treatment-sec><tp:treatment-sec sec-type="Description of female"><title>Description of female.</title><p>Length of idiosoma 290–320 μm, width 280–290 μm (n = 5). Shape circular, posterior margin rounded, color reddish-brown.</p><p><italic>Dorsal idiosoma</italic> (Figure <xref ref-type="fig" rid="F1">1</xref>). Marginal and dorsal shields fused. Dorsal setae basally curved, margins pilose (ca 22–26 μm long) (Figure <xref ref-type="fig" rid="F1">2</xref>). Surface of dorsal body covered by small oval pits (Figure <xref ref-type="fig" rid="F1">2</xref>).</p><fig id="F1" position="float" orientation="portrait"><label>Figures 1–4.</label><caption><p><italic><tp:taxon-name><tp:taxon-name-part taxon-name-part-type="genus">Angulobaloghia</tp:taxon-name-part> <tp:taxon-name-part taxon-name-part-type="species">rutra</tp:taxon-name-part></tp:taxon-name></italic> sp. n., female, holotype: <bold>1</bold> body in dorsal view <bold>2</bold> setae and ornamentation in dorsal shield <bold>3</bold> body in ventral view <bold>4</bold> intercoxal area of female.</p></caption><graphic xmlns:xlink="http://www.w3.org/1999/xlink" xlink:href="zookeys-447-035-g001.jpg" position="float" orientation="portrait" xlink:type="simple" id="oo_32740.jpg"/></fig><p><italic>Ventral idiosoma</italic> (Figure <xref ref-type="fig" rid="F1">3</xref>). Sternal shield ornamented by oval pits (Figure <xref ref-type="fig" rid="F1">4</xref>). Sternal setae smooth, needle-like, three pairs (St1, St2 and St4) short (ca 4–5 μm) and one pair long (ca 9–10 μm). St1 situated at level of anterior margin of coxae II, St2 at level of central area of coxae II, St3 at level of posterior margin of coxae III, St4 at level of central area of coxae IV. One pair of lyriform fissures situated near St4. Ventral shield without sculptural pattern. Ventral setae smooth and needle-like. V2 (ca 5–6 μm long) situated near basal line of genital shield. V6 shorter (ca 6–7 μm), V7 (ca 10–11 μm) and V8 (ca 13–14 μm) longer and they situated near end of pedofossae IV. A small figlets bearing setae V7 and V8. Setae <italic>ad</italic> similar in shape and length to V2 setae, situated laterally to anal opening. Stigmata situated between coxae II and III. Peritremes hook-shaped. Genital shield linguliform with long apical process. Anterior margin of apical process serrate (Figure <xref ref-type="fig" rid="F1">4</xref>). Surface of genital shield covered by oval pits. Pedofossae deep, their surface smooth, separated furrows for tarsi IV present. Base of tritosternum narrow, vase-like, tritosternal laciniae smooth, subdivided into four smooth branches in its distal half (Figure <xref ref-type="fig" rid="F2">5</xref>).</p><fig id="F2" position="float" orientation="portrait"><label>Figures 5–10.</label><caption><p><italic><tp:taxon-name><tp:taxon-name-part taxon-name-part-type="genus">Angulobaloghia</tp:taxon-name-part> <tp:taxon-name-part taxon-name-part-type="species">rutra</tp:taxon-name-part></tp:taxon-name></italic> sp. n., female, holotype: <bold>5</bold> tritosternum <bold>6</bold> ventral view of gnathosoma, tritosternum and part of coxae I <bold>7</bold> ventral view of leg I <bold>8</bold> ventral view of leg II <bold>9</bold> ventral view of leg III <bold>10</bold> ventral view of leg IV.</p></caption><graphic xmlns:xlink="http://www.w3.org/1999/xlink" xlink:href="zookeys-447-035-g002.jpg" position="float" orientation="portrait" xlink:type="simple" id="oo_32741.jpg"/></fig><p><italic>Gnathosoma</italic> (Figure <xref ref-type="fig" rid="F2">6</xref>). Corniculi horn-like, internal malae smooth and short. Visible hypostomal setae as follows: h1 long (about 17–18 μm), smooth and needle-like, h2 short (about 8–9 μm), smooth and needle-like, h3 and h4 not visible (covered by coxae I). Apical part of epistome marginally pilose. Ventral side of palp trochanter with one needle-like and one robust and bifurcated setae, other setae on palp smooth and needle-like. Fixed digit of chelicerae longer than movable digit, internal sclerotized node present.</p><p><italic>Legs</italic> (Figures <xref ref-type="fig" rid="F2">7</xref>–<xref ref-type="fig" rid="F2">10</xref>). All legs with ambulacral claws and smooth and needle-like setae, femora II-Iv with flap-like ventral process.</p><p>Larva and nymphs, male unknown.</p></tp:treatment-sec><tp:treatment-sec sec-type="Etymology"><title>Etymology.</title><p>The name of the new species refers to the shape of the female’s genital shield. The linguliform genital shield with the long apical process resembles a shovel (= <italic>rutrum</italic> in Latin).</p></tp:treatment-sec><tp:treatment-sec sec-type="Remarks"><title>Remarks.</title><p>The new species differs from the other known <italic><tp:taxon-name><tp:taxon-name-part taxon-name-part-type="genus">Angulobaloghia</tp:taxon-name-part></tp:taxon-name></italic> species by the apical process and pit-like ornamentation of the genital shield in females. Most other known <italic><tp:taxon-name><tp:taxon-name-part taxon-name-part-type="genus">Angulobaloghia</tp:taxon-name-part></tp:taxon-name></italic> species have female genital shields that are triangular, semicircular or bottle-like.  Only one species [<italic><tp:taxon-name><tp:taxon-name-part taxon-name-part-type="genus">Angulobaloghia</tp:taxon-name-part> <tp:taxon-name-part taxon-name-part-type="species">vietnamensis</tp:taxon-name-part></tp:taxon-name></italic> (Kontschán, 2008)] has a linguliform genital shield, but the apical process is short and spine-like. In contrast, females of the new species have a long and apically serrate genial process.</p></tp:treatment-sec></tp:taxon-treatment>
