# Supplementary material for: Three new rotundabaloghid mites (Acari, Uropodina) from Sabah (Malaysia)
Source: Zookeys. 2014 Oct 16;(447):35–45. doi: 10.3897/zookeys.447.8389 (PMC4205748; doi:10.3897/zookeys.447.8389)
Supplement: XML Treatment for Depressorotunda (Depressorotunda) serrata [file zookeys.447.8389-treatment3.xml]

<!DOCTYPE tp:taxon-treatment
  PUBLIC "-//TaxonX//DTD Taxonomic Treatment Publishing DTD v0 20100105//EN" "tax-treatment-NSO.dtd">
<tp:taxon-treatment xmlns:tp="http://www.plazi.org/taxpub"><tp:treatment-meta><kwd-group><label>Taxon classification</label><kwd><named-content content-type="kingdom">Animalia</named-content></kwd><kwd><named-content content-type="order">Mesostigmata</named-content></kwd><kwd><named-content content-type="family">Rotundabaloghiidae</named-content></kwd></kwd-group><mixed-citation publication-type="journal"><person-group><name><surname>Kontschán</surname><given-names>Jenő</given-names></name></person-group><article-title>Three new rotundabaloghid mites (<tp:taxon-name><tp:taxon-name-part taxon-name-part-type="subclass">Acari</tp:taxon-name-part></tp:taxon-name>, <tp:taxon-name><tp:taxon-name-part taxon-name-part-type="suborder">Uropodina</tp:taxon-name-part></tp:taxon-name>) from Sabah (Malaysia)</article-title><source>Zookeys</source><day>16</day><month>10</month><year>2014</year><volume>2014</volume><issue>447</issue><fpage>35</fpage><lpage>45</lpage><pub-id pub-id-type="doi">10.3897/zookeys.447.8389</pub-id></mixed-citation></tp:treatment-meta><tp:nomenclature><tp:taxon-name>
                        <tp:taxon-name-part taxon-name-part-type="genus">Depressorotunda</tp:taxon-name-part>
                        (<tp:taxon-name-part taxon-name-part-type="subgenus">Depressorotunda</tp:taxon-name-part>)
                        <tp:taxon-name-part taxon-name-part-type="species">serrata</tp:taxon-name-part>
                        <object-id xmlns:xlink="http://www.w3.org/1999/xlink" content-type="zoobank" xlink:type="simple">http://zoobank.org/7F4F93C8-F905-42BF-BC68-2B1EE3A8D569</object-id>
                    </tp:taxon-name><tp:taxon-status xmlns:xlink="http://www.w3.org/1999/xlink" xlink:type="simple">sp. n.</tp:taxon-status><xref ref-type="fig" rid="F5">Figs 21</xref><xref ref-type="fig" rid="F6">–31</xref><!--PageBreak--><!--PageBreak--><!--PageBreak--><!--PageBreak--></tp:nomenclature><tp:treatment-sec sec-type="Material examined"><title>Material examined.</title><p>Holotype: female. Sab-82/7. Malaysia: Sabah (Sandakan Residency): 15 milles (24 km) W de Sandakan: Sepilok: “Kabili-Sepilok Forest Reserve”, forêt près du “Pond” (étang formant la réserve d’eau pour Sepilok), tamisage de feuilles mortes et de bois pourri, Secondary Lowland Forest; 23.IV.1982; leg. B.Hauser (appareil Winkler-Moczarski à Sepilok). Paratypes: six females and three males, locality and date same as in holotype.</p></tp:treatment-sec><tp:treatment-sec sec-type="Diagnosis"><title>Diagnosis.</title><p>Ventral cavity oval, with one pair of long, robust, marginally serrate and curved setae. Genital shield scutiform, its surface smooth. Three pairs of short ventral setae situated near lateral margins of ventral cavity. Setae St4 very long and needle-like.</p></tp:treatment-sec><tp:treatment-sec sec-type="Description of female"><title>Description of female.</title><p>Length of idiosoma 310–330 μm, width 270–290 μm (n = 7). Shape circular, posterior margin rounded, color reddish brown.</p><p><italic>Dorsal idiosoma</italic> (Figure <xref ref-type="fig" rid="F5">21</xref>). Marginal and dorsal shields fused. Dorsal setae long (ca 42–47 μm long) and marginally pilose (Figures <xref ref-type="fig" rid="F5">23</xref>), apical setae wider than other dorsal setae (Figure <xref ref-type="fig" rid="F5">22</xref>), dorsal idiosoma without sculptural pattern.</p><fig id="F5" position="float" orientation="portrait"><label>Figures 21–25.</label><caption><p><tp:taxon-name><tp:taxon-name-part taxon-name-part-type="genus">Depressorotunda</tp:taxon-name-part> (<tp:taxon-name-part taxon-name-part-type="subgenus">Depressorotunda</tp:taxon-name-part>) <tp:taxon-name-part taxon-name-part-type="species">serrata</tp:taxon-name-part></tp:taxon-name> sp. n. female holotype: <bold>21</bold> body in dorsal view <bold>22</bold> anterior dorsal setae <bold>23</bold> dorsal setae from central area of dorsal shield <bold>14</bold> ventral view of body <bold>25</bold> intercoxal area of holotype.</p></caption><graphic xmlns:xlink="http://www.w3.org/1999/xlink" xlink:href="zookeys-447-035-g005.jpg" position="float" orientation="portrait" xlink:type="simple" id="oo_32744.jpg"/></fig><!--PageBreak--><p><italic>Ventral idiosoma</italic> (Figure <xref ref-type="fig" rid="F5">24</xref>). Sternal and ventral shields without sculptural pattern. All sternal setae smooth, needle-like. Setae St1-St3 short (ca 4–6 μm), St4 robust and long (ca 58–60 μm). St1 situated at level of anterior margin of genital shield, St2 at level of posterior margin of coxae II, St3 at level of posterior margin of coxae III, St4 near basal edges of genital shield. Dorsal cavity large, oval, longer (ca 94–97 μm) than wide (ca 83–85 μm) bearing a pair of long (ca 59–62 μm) and serrate setae. Ventral setae smooth, needle-like (cat 32–35 μm) and placed in a row near margins of ventral cavity (Figure <xref ref-type="fig" rid="F6">25</xref>). Adanal setae absent. One pairs lyriform fissures situated near anterior margin of sternal shield. Stigmata situated between coxae II and III. Peritremes hook-shaped. Genital shield scutiform, surface smooth and its apical margin a little peaked. Pedofossae deep, their surface smooth, separated furrows for tarsi IV present. Base of tritosternum narrow, tritosternal laciniae smooth, subdivided into four smooth branches (Figure <xref ref-type="fig" rid="F6">26</xref>).</p><fig id="F6" position="float" orientation="portrait"><label>Figures 25–31.</label><caption><p><tp:taxon-name><tp:taxon-name-part taxon-name-part-type="genus">Depressorotunda</tp:taxon-name-part> (<tp:taxon-name-part taxon-name-part-type="subgenus">Depressorotunda</tp:taxon-name-part>) <tp:taxon-name-part taxon-name-part-type="species">serrata</tp:taxon-name-part></tp:taxon-name> sp. n. female holotype: <bold>26</bold> ventral view of gnathosoma, tritosternum, two segments of palp and coxae I <bold>27</bold> ventral view of leg I <bold>28</bold> ventral view of leg II <bold>29</bold> ventral view of leg III <bold>30</bold> ventral view of leg IV <bold>31</bold> intercoxal area of a male paratype.</p></caption><graphic xmlns:xlink="http://www.w3.org/1999/xlink" xlink:href="zookeys-447-035-g006.jpg" position="float" orientation="portrait" xlink:type="simple" id="oo_32745.jpg"/></fig><!--PageBreak--><p><italic>Gnathosoma</italic> (Figure <xref ref-type="fig" rid="F6">26</xref>). Corniculi horn-like, internal malae smooth and very short. Visible hypostomal setae as follows: h1, h2 and h3 long (about 18–21 μm), smooth and needle-like. Apical part of epistome marginally pilose. Ventral side of palp trochanter with one needle-like and one robust and bifurcated setae, other setae on palp smooth and needle-like. Fixed digit of chelicerae longer than movable digit, internal sclerotized node present.</p><!--PageBreak--><p><italic>Legs</italic> (Figures <xref ref-type="fig" rid="F6">27</xref>–<xref ref-type="fig" rid="F6">30</xref>). All legs with ambulacral claws and smooth, needle-like setae.</p></tp:treatment-sec><tp:treatment-sec sec-type="Description of male"><title>Description of male.</title><p>Length of idiosoma 330–340 μm, width 300–330 μm (n = 3).</p><p><italic>Dorsal idiosoma</italic>. Ornamentation and chaetotaxy of dorsal shield as for female.</p><p><italic>Ventral idiosoma</italic> (Figure <xref ref-type="fig" rid="F6">31</xref>). Four pairs of short sternal setae (St1-St4) needle-like (ca. 4-6 μm), St1 and St2 situated anterior to genital shield, St3 at level of central area of genital shield and St4 at level of posterior margin of genital shield. St5 long, robust (ca. 57–59 μm) and placed near anterior margin of ventral cavity. Dorsal cavity large, oval, longer (ca 96–99 μm) than wide (ca 82–85 μm) bearing a pair of long (ca 58–62 μm) and serrate setae. One pairs lyriform fissures situated near anterior margin of sternal shield, second one pair near posterior margin of anal opening. Surface of ventral shield and shape and size of ventral setae as in female. Genital shield circular and situated between coxae III.</p><p>Larva and nymphs unknown.</p></tp:treatment-sec><tp:treatment-sec sec-type="Etymology"><title>Etymology.</title><p>The name of the new species refers to the serrate setae in ventral cavity.</p></tp:treatment-sec><tp:treatment-sec sec-type="Remarks"><title>Remarks.</title><p>The long, robust, marginally serrate and curved setae on the big ventral cavity and the extreme long St4 setae in the species <tp:taxon-name><tp:taxon-name-part taxon-name-part-type="genus">Depressorotunda</tp:taxon-name-part> (<tp:taxon-name-part taxon-name-part-type="subgenus">Depressorotunda</tp:taxon-name-part>) <tp:taxon-name-part taxon-name-part-type="species">serrata</tp:taxon-name-part></tp:taxon-name> sp. n. are previously not observed characters within the subgenus <tp:taxon-name><tp:taxon-name-part taxon-name-part-type="genus">Depressorotunda</tp:taxon-name-part> (<tp:taxon-name-part taxon-name-part-type="subgenus">Depressorotunda</tp:taxon-name-part>)</tp:taxon-name> Kontschán, 2006.</p></tp:treatment-sec></tp:taxon-treatment>
